# Supplementary material for: Assessing Nephrological Competence among Geriatricians: A Proof of Concept Internet Survey
Source: PLoS One. 2015 Nov 3;10(11):e0141388. doi: 10.1371/journal.pone.0141388 (PMC4631491; doi:10.1371/journal.pone.0141388)
Supplement: S1 Dataset — (XLS) [file pone.0141388.s001.xls]

## Sheet: Sheet1
ID responder	ID receiver	Do you systematically assess GFR?	Through the creatinine clearance	Through ad hoc formulas	Do you routinely check the following parameters?				Do you routinely perform 24 hour urine collection?	At which CKD stage do you refer your patient to the nephrologist?	Do you think that EPO supplementation is useful to your patients?	Do you usually prescribe D vitamin to your patients?	In the event of a confirmatory answer to question 7, which kind of D vitamin form do you prescribe?	Do you usually check the albumin to creatinine ratio on spot urine sample?	Do you usually order renal US scan?	Do you use a standardized protocol to prevent the contrast induced nephropathy?	How do you rate your adherence to nephrological guidelines (from 1, the lowest, up to 5, the highest)?
					Urine[Na]:	Urine[N]:	Urine[P]:	Serum OH—Vitamin D:
2678003925	40912527	yes	No	Cockroft	No	No	No	No	No	CKD 4 (30-15)	yes	yes	25(OH)D3 calcidiol	No	yes	No	3
2674252802	40912527	No			No	No	No	No	yes	CKD 3b (45-30)	yes	yes	25(OH)D3 calcidiol	No	yes	No	3
2674146754	40912527	yes
2667490425	40912527	yes	No	MDRD	yes	yes	No	No	No	CKD 3b (45-30)	yes	yes	25(OH)D3 calcidiol	No	yes	No	2
2664364270	40912527	yes	yes	Cockroft	No	No	No	No	No	CKD 3b (45-30)	yes	yes	Colecalciferol	No	No	No	3
2654897473	40912527	No
2648598619	40912527	yes	yes	MDRD	yes	yes	yes	No	yes	CKD 3b (45-30)	yes	yes	Calcitriol	yes	yes	yes	3
2644064240	40912527	yes
2643120424	40912527	yes	No	Cockroft	No	No	No	yes	No	CKD 4 (30-15)	No	yes	Colecalciferol	No	No	No	3
2643077991	40912527	yes	yes	MDRD	No	No	No	No	yes	CKD 4 (30-15)	yes	yes	25(OH)D3 calcidiol	No	No	No	2
2642598535	40912527	No			yes	No	yes	No	No	CKD 3b (45-30)	yes	yes	25(OH)D3 calcidiol	No	yes	No	3
2639789967	40912527	yes	yes	MDRD	yes	yes	No	No	yes	CKD 3a (60-45)	yes	No		yes	No	yes	4
2637220053	40912527	No
2636847738	40912527	No
2631757711	40912527	No			No	No	No	No	No	CKD 3b (45-30)	yes	yes	Colecalciferol	No	yes	yes	3
2631638241	40912527	yes	No	Cockroft	No	No	No	No	yes	CKD 3a (60-45)	yes	No		No	yes	yes	3
2628270324	40912527	yes	yes	MDRD	No	No	No	yes	yes	CKD 3b (45-30)	yes	yes	Colecalciferol	No	No	No	3
2627033415	40912527	yes	yes	MDRD	yes	No	No	yes	yes	CKD 3a (60-45)	yes	yes	Calcitriol	yes	yes	No	3
2624369146	40912527	yes	No	Cockroft	No	No	No	yes	No	CKD 3b (45-30)	yes	yes	Colecalciferol	yes	yes	No	3
2622934663	40912527	yes	yes	MDRD	yes	yes	No	No	yes	CKD 5 (<15)	yes	yes
2617789681	40912527	No			No	No	No	No	No	CKD 3a (60-45)	yes	No		No	yes	yes	4
2615189664	40912527	yes	yes	Cockroft	yes	yes	No	No	yes	CKD 3b (45-30)	yes	No		No	yes	yes	3
2614352125	40912527	yes	yes	Cockroft	No	No	No	No	No	CKD 3b (45-30)	yes	yes	25(OH)D3 calcidiol	No	yes	No	3
2613097511	40912527	No			No	No	No	No	yes	CKD 3b (45-30)	yes	yes	Colecalciferol	No	yes	No	3
2613083396	40912527	No			No	No	No	No	yes	CKD 3a (60-45)	yes	No		No	yes	yes	3
2611173248	40912527	yes	No	MDRD	yes	yes	No	No	No	CKD 3a (60-45)	yes	yes	Colecalciferol	No	No	No	3
2607530550	40912527	No			No	No	No	No	yes	CKD 3b (45-30)	yes	No		No	No	No	2
2607130209	40912527	No			No	No	No	yes	yes	CKD 3b (45-30)	yes	No
2606754590	40912527	No			yes	yes	No	No	No	CKD 3b (45-30)	yes	yes	25(OH)D3 calcidiol	No	yes	No	4
2606073656	40912527	yes	No	MDRD	No	No	No	No	yes	CKD 3a (60-45)	yes	yes	Colecalciferol	No	No	No	4
2605997639	40912527	No			No	No	No	No	yes	CKD 2 (90-60ml/min)	No	yes	Calcitriol	No	yes	No	2
2605932850	40912527	yes	yes	MDRD	No	No	No	yes	yes	CKD 5 (<15)	yes	yes	Colecalciferol	No	No	No	3
2605920779	40912527	yes	yes	Cockroft	No	No	No	No	yes	CKD 3b (45-30)	yes	yes	Colecalciferol	No	No	yes	3
2605896819	40912527	yes	No	MDRD	No	No	No	No	yes	CKD 3a (60-45)	yes	yes	Colecalciferol	No	yes	yes	5
2605078605	40912527	No			No	No	No	yes	yes	CKD 4 (30-15)	yes	yes	Colecalciferol	No	yes	No	2
2604007317	40912527	No			No	No	No	No	No	CKD 3b (45-30)	No	yes	Colecalciferol	No	yes	No	1
2603765534	40912527	yes	No	MDRD	No	No	No	No	yes	CKD 4 (30-15)	yes	yes	Colecalciferol	No	yes	No	4
2603596530	40912527	yes	yes	MDRD	No	No	No	No	yes	CKD 4 (30-15)	yes	yes	25(OH)D3 calcidiol	No	yes	No	3
2603391917	40912527	yes	yes	Cockroft	No	No	No	No	yes	CKD 3b (45-30)	yes	yes	Colecalciferol	No	yes	No	3
2603199287	40912527	No			yes	No	No	No	No	CKD 3b (45-30)	yes	yes	Colecalciferol	No	yes	No	3
2602632925	40912527	yes	yes	Cockroft	No	No	No	No	No	CKD 4 (30-15)	yes	yes	Colecalciferol	No	No	No	3
2602439984	40912527	No			No	No	No	No	No	CKD 3b (45-30)	yes	No		No	No	No	3
2602087320	40912527	yes	yes	MDRD	No	No	No	No	yes	CKD 3b (45-30)	yes	No		No	yes	No	2
2602063850	40912527	No			No	No	No	No	No	CKD 3b (45-30)	yes	No		No	No	No	2
2601921335	40912527	No
2601438920	40912527	No			No	No	No	No	yes	CKD 3a (60-45)	yes	yes	Calcitriol	No	yes	No	2
2601395307	40912527	yes	yes	Cockroft	No	No	No	yes	No	CKD 4 (30-15)	yes	yes	Colecalciferol	No	yes	No	3
2601355849	40912527	yes	yes	Cockroft	No	No	No	No	No	CKD 5 (<15)	yes	yes	Calcitriol	No	No	yes	3
2601343925	40912527	No			No	No	No	yes	yes	CKD 3b (45-30)	yes	yes	Colecalciferol	No	yes	No	3
2599925484	40912527	No			No	No	No	No	No	CKD 3a (60-45)	yes	No		No	yes	No	4
2599924006	40912527	yes	yes	Cockroft	No	No	No	No	yes	CKD 3b (45-30)	yes	yes	Colecalciferol	yes	yes	yes	4
2599757420	40912527	yes	yes	MDRD	yes	yes	yes	No	yes	CKD 4 (30-15)	yes	yes	Colecalciferol	No	yes	yes	4
2599740598	40912527	yes	No	Cockroft
2599407160	40912527	yes	No	MDRD	No	No	No	No	yes	CKD 3b (45-30)	yes	yes	25(OH)D3 calcidiol	No	yes	yes	5
2598880512	40912527	No			No	No	No	No	No	CKD 4 (30-15)	yes	yes	Calcitriol	No	No	yes	3
2597621264	40912527	yes	No	Cockroft
2597187106	40912527	yes	yes	MDRD	yes	No	No	No	yes	CKD 3a (60-45)	yes	No		No	yes	yes	4
2597147816	40912527	No			yes	yes	yes	No	No	CKD 3a (60-45)	yes	yes	25(OH)D3 calcidiol	No	yes	No	3
2596814958	40912527	No			No	No	No	No	yes	CKD 4 (30-15)	yes	No		No	yes	yes	3
2596768369	40912527	yes	yes	Cockroft	yes	No	yes	No	yes	CKD 4 (30-15)	yes	yes	25(OH)D3 calcidiol	No	yes	No	4
2596681443	40912527	No			No	No	No	No	yes	CKD 3b (45-30)	yes	yes	25(OH)D3 calcidiol	No	yes	No	3
2596607980	40912527	yes	No	Cockroft	No	No	No	No	yes	CKD 3b (45-30)	yes	yes	25(OH)D3 calcidiol	No	yes	No	4
2596594693	40912527	yes	yes	MDRD	yes	yes	yes	yes	yes	CKD 3b (45-30)	No	No		No	yes	yes	4
2596111882	40912527	yes	No	Cockroft	No	No	No	yes	yes	CKD 4 (30-15)	yes	yes	Colecalciferol	No	yes	No	3
2596067451	40912527	No			No	No	No	yes	yes	CKD 3a (60-45)	yes	No		No	yes	No	4
2595904434	40912527	yes
2595845802	40912527	No			No	No	No	No	No	CKD 4 (30-15)	yes	yes	Colecalciferol	No	No	yes	2
2595332838	40912527	yes	yes	MDRD	No	No	No	No	No	CKD 3a (60-45)	yes	yes	Calcitriol	No	No	No	3
2595161811	40912527	No
2595150111	40912527	yes	yes	Cockroft	yes	No	No	No	No	CKD 3b (45-30)	yes	yes	Calcitriol	No	No	No	3
2595028079	40912527	yes	No	MDRD	No	No	No	No	yes	CKD 3a (60-45)	yes	yes	Calcitriol	yes	yes	yes	3
2594983304	40912527	yes	No	MDRD	No	No	No	No	No	CKD 4 (30-15)	yes	yes	Calcitriol	No	No	No	3
2594978200	40912527	No			yes	yes	yes	No	yes	CKD 3b (45-30)	yes	No		No	yes	No	3
2594955973	40912527	yes	yes	Cockroft	No	No	No	No	yes	CKD 3b (45-30)	yes	yes	Colecalciferol	No	yes	yes	4
2594904938	40912527	yes	No	MDRD	No	No	No	yes	yes	CKD 3b (45-30)	yes	yes	Colecalciferol	No	yes	yes	4
2594563331	40912527	No			yes	yes	No	No	yes	CKD 3b (45-30)	yes	yes	25(OH)D3 calcidiol	No	yes	yes	4
2594552532	40912527	yes	yes	MDRD	yes	yes	yes	yes	yes	CKD 5 (<15)	No	yes	Colecalciferol	No	yes	No	4
2594534237	40912527	yes	yes	MDRD	yes	yes	yes	No	yes	CKD 4 (30-15)	yes	yes	Colecalciferol	No	yes	yes	4
2594528115	40912527	yes	No	MDRD	yes	No	yes	yes	No	CKD 4 (30-15)	yes	yes	Colecalciferol	yes	yes	yes	4
2594524049	40912527	No			No	No	No	No	No	CKD 3b (45-30)	yes	yes	25(OH)D3 calcidiol	No	yes	No	3
2594517571	40912527	yes	No	Cockroft	No	No	No	No	No	CKD 5 (<15)	yes	yes	Colecalciferol	No	No	No	1
2594478158	40912527	yes	yes	MDRD	No	No	No	No	No	CKD 3a (60-45)	yes	yes	Colecalciferol	yes	yes	yes	3
2594476153	40912527	No
2594468861	40912527	yes	No	MDRD	No	No	No	No	No	CKD 2 (90-60ml/min)	yes	No		No	yes	No	4
2594459508	40912527	yes	yes	Cockroft	No	No	No	No	No	CKD 4 (30-15)	yes	yes	Colecalciferol	No	No	No	3
2594367716	40912527	yes	No	Cockroft	No	No	No	No	yes	CKD 3b (45-30)	yes	yes	25(OH)D3 calcidiol	No	yes	yes	3
2594338917	40912527	No			yes	yes	No	No	yes	CKD 4 (30-15)	yes	yes	25(OH)D3 calcidiol	No	yes	No	3
2594338676	40912527	No			No	No	No	No	No	CKD 4 (30-15)	yes	yes	Colecalciferol	No	No	No	2
2594334753	40912527	No			No	No	No	No	yes	CKD 4 (30-15)	yes	yes	Calcitriol	No	yes	No	4
2594306449	40912527	yes
2593819666	40912527	No			yes	yes	yes	yes	yes	CKD 2 (90-60ml/min)	yes	yes	25(OH)D3 calcidiol	No	yes	No	4
2593750003	40912527	yes	No	Cockroft	yes	yes	yes	No	yes	CKD 3a (60-45)	yes	yes	25(OH)D3 calcidiol	No	yes	No	3
2593738584	40912527	No			No	No	No	No	No	CKD 2 (90-60ml/min)	No	No		No	yes	No	3
2593660775	40912527	No			No	No	No	No	No	CKD 3b (45-30)	No	No		No	No	No	3
2593639340	40912527	yes	yes	MDRD	No	No	No	No	yes	CKD 3b (45-30)	yes	yes	Colecalciferol	No	yes	No	3
2593636476	40912527	yes	yes	Cockroft	No	No	No	yes	yes	CKD 4 (30-15)	No	yes	25(OH)D3 calcidiol	yes	yes	No	3
2593630598	40912527	yes	yes	Cockroft	yes	yes	No	yes	yes	CKD 5 (<15)	yes	yes	Colecalciferol	No	yes	yes	4
2593610943	40912527	No
2593609597	40912527	yes	No	MDRD	No	No	No	No	No	CKD 3b (45-30)	yes	No		yes	No	yes	4
2593608017	40912527	yes	yes	Cockroft	No	No	No	No	yes	CKD 3b (45-30)	yes	yes	Colecalciferol	No	yes	No	3
2593556131	40912527	yes	yes	Cockroft	No	No	No	No	yes	CKD 2 (90-60ml/min)	yes	No		No	yes	No	3
2593545627	40912527	No			No	No	No	No	No	CKD 3a (60-45)	yes	yes	Colecalciferol	No	No	No	3
2593439384	40912527	yes	yes	MDRD	yes	yes	yes	yes	yes	CKD 4 (30-15)	yes	yes	Colecalciferol	No	yes	No	4
2593422489	40912527	yes	No	MDRD	No	No	No	No	No	CKD 4 (30-15)	yes	yes	Colecalciferol	yes	yes	No	3
2593416254	40912527	yes	No	MDRD	No	No	No	No	No	CKD 4 (30-15)	yes	yes	Calcitriol	No	No	No	3
2593133123	40912527	No			No	No	No	No	No	CKD 4 (30-15)	No	yes
2593007797	40912527	yes	No	MDRD	No	No	No	No	yes	CKD 4 (30-15)	yes	yes	Calcitriol	No	yes	No	4
2592975265	40912527	yes	No	Cockroft	yes	yes	yes	yes	yes	CKD 2 (90-60ml/min)	yes	yes	Colecalciferol	yes	yes	yes	5
2592860602	40912527	yes
2592857695	40912527	yes	No	MDRD	No	No	No	No	yes	CKD 4 (30-15)	yes	yes	Colecalciferol	yes	yes	yes	4
2592757918	40912527	yes	yes	Cockroft	No	No	No	No	yes	CKD 3a (60-45)	No	No		No	yes	No	4
2592728862	40912527	yes	yes	Cockroft	No	No	No	No	yes	CKD 4 (30-15)	yes	yes	25(OH)D3 calcidiol	No	yes	No	3
2592709875	40912527	No			No	No	No	No	yes	CKD 3b (45-30)	yes	No		No	yes	No	2
2592679071	40912527	yes	No	Cockroft	No	No	No	No	yes	CKD 3b (45-30)	yes	yes	Calcitriol	No	yes	No	3
2592663945	40912527	No
2592630253	40912527	yes	No	Cockroft	No	No	No	No	yes	CKD 3a (60-45)	yes	yes	Colecalciferol	No	yes	No	3
2592579579	40912527	yes	No	Cockroft	No	No	No	No	yes	CKD 5 (<15)	yes	yes	Colecalciferol	No	yes	No	3
2592557186	40912527	yes	yes	MDRD	yes	yes	yes	yes	yes	CKD 5 (<15)	No	yes	Colecalciferol
2592554277	40912527	yes	yes	Cockroft	yes	yes	yes	No	yes	CKD 5 (<15)	yes	yes
2592517915	40912527	yes	No	Cockroft	No	No	No	No	yes	CKD 3b (45-30)	yes	yes	Colecalciferol	No	yes	yes	3
2592515763	40912527	No			No	No	No	No	No	CKD 3a (60-45)	yes	yes	Altre	No	No	No	3
2592515412	40912527	yes	No	MDRD	No	No	No	No	No	CKD 3b (45-30)	yes	yes	Calcitriol	No	yes	yes	4
2592473327	40912527	yes	No	Cockroft	yes	No	No	No	yes	CKD 3b (45-30)	yes	yes	Colecalciferol	No	yes	No	3
2592423468	40912527	yes	yes	Cockroft
2592393744	40912527	yes	No	MDRD	No	No	No	yes	No	CKD 4 (30-15)	yes	yes	Calcitriol	yes	yes	No	4
2592387129	40912527	No			No	No	No	No	No	CKD 3b (45-30)	yes	No		No	yes	No	3
2592161779	40912527	yes	No	Cockroft	No	No	No	No	yes	CKD 3b (45-30)	yes	yes	Colecalciferol	No	yes	No	3
2592067847	40912527	yes	No	MDRD	No	No	yes	yes	yes	CKD 3b (45-30)	yes	yes	Colecalciferol
2591999560	40912527	yes	No	MDRD	No	No	No	No	yes	CKD 4 (30-15)	yes	yes	Calcitriol	No	No	yes	3
2591977703	40912527	No			No	No	No	No	yes	CKD 4 (30-15)	yes	No		No	yes	No	3
2591882271	40912527	yes	No	Cockroft	No	No	No	No	yes	CKD 3b (45-30)	yes	No		No	yes	No	4
2591859605	40912527	yes	No	MDRD	No	No	No	No	yes	CKD 4 (30-15)	yes	yes	Colecalciferol	No	yes	yes	4
2591735381	40912527	yes	No	Cockroft	No	No	No	yes	yes	CKD 4 (30-15)	yes	yes	Colecalciferol	No	yes	No	4
2591688977	40912527	yes	yes	MDRD	yes	yes	yes	No	yes	CKD 4 (30-15)	yes	yes	Colecalciferol	No	yes	No	3
2591655569	40912527	No			yes	yes	yes	yes	yes	CKD 3a (60-45)	yes	yes	Calcitriol	No	yes	No	3
2591633982	40912527	yes	yes	Cockroft	No	No	No	No	yes	CKD 3b (45-30)	yes	yes	Calcitriol
2591628409	40912527	yes	yes	Cockroft
2591483298	40912527	yes	yes	Cockroft	No	No	No	No	yes	CKD 4 (30-15)	No	yes	Colecalciferol	No	yes	No	2
2591353945	40912527	yes	yes	MDRD	yes	yes	yes	yes	yes	CKD 3a (60-45)	No	No		No	yes	No	3
2591328007	40912527	No			No	No	No	No	yes	CKD 3a (60-45)	yes	No		No	yes	No	3
2591295752	40912527	No			No	No	No	No	yes	CKD 5 (<15)	No	yes	Calcitriol	No	No	No	3
2591272551	40912527	yes	yes	Cockroft	No	No	No	yes	yes	CKD 3b (45-30)	yes	yes	25(OH)D3 calcidiol	yes	yes	yes	3
2591233673	40912527	No			No	No	No	yes	No	CKD 3a (60-45)	yes	yes	Colecalciferol	No	yes	No	2
2591159153	40912527	yes	No	Cockroft	No	No	No	No	No	CKD 3b (45-30)	No	yes	25(OH)D3 calcidiol	No	No	No	1
2591148380	40912527	yes	No	Cockroft	No	No	No	yes	yes	CKD 3b (45-30)	yes	yes	Calcitriol
2591091971	40912527	yes	yes	Cockroft	No	No	No	No	yes	CKD 3b (45-30)	yes	yes	Calcitriol	No	yes	yes	3
2591037296	40912527	yes	yes	Cockroft	yes	yes	yes	No	yes	CKD 4 (30-15)	yes	yes	Calcitriol	yes	yes	yes	4
2590963221	40912527	yes	yes	MDRD
2590906022	40912527	yes	yes	Cockroft	No	No	No	No	No	CKD 3a (60-45)	yes	yes	Calcitriol	No	yes	yes	3
2590875552	40912527	yes	No	MDRD	No	No	yes	yes	yes	CKD 3a (60-45)	yes	yes	25(OH)D3 calcidiol	No	yes	No	3
2590850325	40912527	yes	yes	Cockroft	No	No	No	No	yes	CKD 3b (45-30)	yes	yes	Colecalciferol	No	yes	yes	2
2590811345	40912527	No			No	No	No	No	yes	CKD 5 (<15)	yes	yes	25(OH)D3 calcidiol	yes	yes	yes	4
2590772411	40912527	yes
2590771965	40912527	yes	No	Cockroft	No	No	No	No	No	CKD 5 (<15)	yes	yes	Calcitriol
2590718860	40912527	yes	yes	Cockroft	No	No	No	No	yes	CKD 5 (<15)	yes	yes	Colecalciferol	No	No	No	1
2590715780	40912527	yes	yes	Cockroft	No	No	No	No	No	CKD 3b (45-30)	yes	No		No	yes	yes	4
2590699736	40912527	yes	yes	MDRD	No	No	No	yes	yes	CKD 3b (45-30)	yes	yes	Colecalciferol	No	No	No	3
2590667657	40912527	No			No	No	No	No	yes	CKD 3a (60-45)	yes	No		No	yes	No	3
2590633079	40912527	yes	yes	Cockroft	No	No	No	No	yes	CKD 2 (90-60ml/min)	yes	yes	25(OH)D3 calcidiol	No	yes	No	3
2590627945	40912527	yes	yes	Cockroft	No	No	No	No	yes	CKD 3b (45-30)	yes	No		No	yes	No	3
2590601593	40912527	yes	yes	Cockroft	yes	yes	yes	yes	yes	CKD 4 (30-15)	yes	yes	25(OH)D3 calcidiol	No	yes	No	4
2590594975	40912527	yes	yes	Cockroft	No	No	No	No	yes	CKD 3b (45-30)	yes	yes	Colecalciferol	No	yes	No	3
2590590668	40912527	No			yes	yes	No	No	yes	CKD 3a (60-45)	yes	yes	Calcitriol	No	yes	No	2
2590574741	40912527	yes	yes	MDRD	No	No	No	yes	No	CKD 3b (45-30)	yes	yes	Colecalciferol	No	yes	No	2
2590542351	40912527	yes	yes	Cockroft	yes	yes	No	yes	No	CKD 4 (30-15)	yes	yes	Colecalciferol	No	No	No	3
2590519874	40912527	yes	yes	Cockroft	No	No	No	No	No	CKD 4 (30-15)	yes	yes	Calcitriol	No	No	yes	3
2590519797	40912527	yes	yes	Cockroft	No	No	No	yes	yes	CKD 2 (90-60ml/min)	yes	yes	Colecalciferol	No	yes	No	3
2590515682	40912527	No			yes	yes	yes	No	No	CKD 3b (45-30)	yes	yes	25(OH)D3 calcidiol	No	yes	No	3
2590499001	40912527	yes	yes	Cockroft	yes	yes	yes	No	yes	CKD 2 (90-60ml/min)	yes	yes	Colecalciferol	No	yes	No	3
2590464364	40912527	yes	yes	MDRD	No	No	No	yes	yes	CKD 3b (45-30)	yes	yes	Colecalciferol	No	yes	yes	3
2590238633	40912527	yes	yes	MDRD	yes	yes	No	No	yes	CKD 3b (45-30)	No	yes	25(OH)D3 calcidiol
2590038026	40912527	yes	yes	Cockroft	No	No	No	No	yes	CKD 4 (30-15)	yes	yes	Colecalciferol	No	yes	No	3
2589869784	40912527	yes	yes	Cockroft	No	No	No	No	yes	CKD 4 (30-15)	yes	No		yes	yes	No	2
2589869381	40912527	yes
2589822901	40912527	No
2589822248	40912527	No
2589822063	40912527	No
2589820570	40912527	No			No	No	No	yes	yes	CKD 3a (60-45)	yes	yes	25(OH)D3 calcidiol	No	yes	No	3
2589778679	40912527	No
2589750519	40912527	yes	yes	MDRD	yes	No	No	No	yes	CKD 4 (30-15)	yes	No		No	yes	No	3
2589691101	40912527	No			No	No	No	yes	yes	CKD 3b (45-30)	yes	yes
2589609950	40912527	yes	yes	MDRD
2589557025	40912527	yes	yes	MDRD	yes	yes	yes	yes	yes	CKD 3a (60-45)	yes	yes	25(OH)D3 calcidiol	No	yes	yes	3
2589543245	40912527	yes
2589529310	40912527	yes	yes	Cockroft	yes	No	No	No	yes	CKD 5 (<15)	yes	yes	25(OH)D3 calcidiol	No	yes	No	3
2589418608	40912527	yes	yes	Cockroft	yes	No	No	yes	yes	CKD 5 (<15)	yes	yes
2589417161	40912527	yes	No	MDRD	yes	yes	No	No	yes	CKD 3b (45-30)	yes	yes	25(OH)D3 calcidiol	No	No	No	3
2589404289	40912527	yes	No	Cockroft	No	No	No	No	yes	CKD 4 (30-15)	yes	yes	Colecalciferol	No	yes	No	2
2589377219	40912527	yes	yes	Cockroft	No	No	No	No	yes	CKD 2 (90-60ml/min)	yes	yes	Calcitriol	No	yes	yes	4
2589327161	40912527	yes	No	MDRD	No	No	No	No	yes	CKD 3b (45-30)	yes	No		yes	yes	yes	3
2589279368	40912527	No			yes	yes	No	No	yes	CKD 3b (45-30)	yes	No		No	yes	No	3
2589248698	40912527	No			yes	yes	No	No	yes	CKD 4 (30-15)	No	yes	Colecalciferol	No	yes	No	2
2589219576	40912527	yes	yes	Cockroft	No	No	No	No	yes	CKD 3b (45-30)	yes	yes	Colecalciferol	No	yes	yes	3
2589157515	40912527	No
2589071280	40912527	yes	yes	Cockroft	No	No	No	No	yes	CKD 4 (30-15)	yes	yes	Calcitriol	No	yes	No	2
2588994082	40912527	No			No	No	No	No	No	CKD 3a (60-45)	yes	yes	Colecalciferol	No	yes	No	1
2588982976	40912527	yes	yes	MDRD	No	No	No	No	yes	CKD 4 (30-15)	yes	No		No	yes	No	3
2588962087	40912527	yes	yes	MDRD	No	No	No	No	yes	CKD 5 (<15)	yes	No		No	yes	No	3
2588950095	40912527	No			No	No	No	No	No	CKD 3b (45-30)	yes	yes	Calcitriol	No	yes	No	2
2588926703	40912527	yes	No	MDRD	No	No	No	yes	No	CKD 4 (30-15)	yes	yes	Colecalciferol	No	yes	yes	3
2588883113	40912527	yes	yes	Cockroft	yes	No	No	yes	yes	CKD 4 (30-15)	yes	yes	Calcitriol	yes	yes	yes	2
2588875910	40912527	yes	No	Cockroft	yes	No	No	No	yes	CKD 3b (45-30)	yes	yes	Colecalciferol	No	No	No	4
2588872075	40912527	yes	yes	Cockroft	No	No	No	No	No	CKD 5 (<15)	yes	No		No	No	No	2
2588852434	40912527	yes	No	MDRD
2588832335	40912527	No			No	No	No	yes	yes	CKD 3b (45-30)	yes	yes	25(OH)D3 calcidiol	No	yes	No	3
2588828740	40912527	yes	No	Cockroft	yes	No	No	yes	yes	CKD 4 (30-15)	yes	yes	Colecalciferol	No	No	yes	4
2588815554	40912527	yes	No	Cockroft
2588812632	40912527	yes	No	MDRD	No	No	yes	yes	yes	CKD 4 (30-15)	yes	yes
2588793873	40912527	yes	yes	MDRD	No	No	No	No	No	CKD 4 (30-15)	yes	yes	Colecalciferol	No	yes	No	2
2588787576	40912527	No			No	No	No	No	yes	CKD 3b (45-30)	yes	yes	Calcitriol	No	yes	No	4
2588735348	40912527	No			yes	yes	No	yes	yes	CKD 4 (30-15)	yes	yes	Colecalciferol	No	yes	No	3
2588713627	40912527	No			No	No	No	yes	No	CKD 4 (30-15)	yes	yes	Colecalciferol	No	yes	No	3
2588668869	40912527	No			No	No	No	No	No	CKD 3b (45-30)	yes	yes	Colecalciferol	No	No	No	2
2588630495	40912527	yes	yes	MDRD
2588628298	40912527	yes	No	MDRD	yes	yes	yes	yes	No	CKD 3b (45-30)	yes	yes	Calcitriol	No	yes	No	3
2588604227	40912527	yes	yes	Cockroft	No	No	No	yes	No	CKD 3a (60-45)	yes	yes	Colecalciferol	No	No	No	3
2588600425	40912527	yes	No	MDRD	No	No	No	No	yes	CKD 4 (30-15)	yes	yes	25(OH)D3 calcidiol	yes	No	yes	4
2588576480	40912527	yes	yes	Cockroft	No	No	No	No	yes	CKD 4 (30-15)	yes	yes	Colecalciferol	No	yes	No	3
2588576112	40912527	No			No	No	No	No	yes	CKD 3a (60-45)	yes	No		No	yes	No	3
2588546751	40912527	yes	yes	Cockroft	yes	yes	yes	yes	yes	CKD 3a (60-45)	yes	yes	25(OH)D3 calcidiol	yes	yes	yes	3
2588543131	40912527	yes	No	Cockroft	No	No	No	No	yes	CKD 3b (45-30)	yes	yes	Calcitriol	No	No	No	3
2588526529	40912527	yes	yes	MDRD	yes	yes	yes	yes	yes	CKD 4 (30-15)	yes	yes	Calcitriol	No	yes	No	3
2588524970	40912527	yes
2588485495	40912527	No			yes	yes	yes	No	yes	CKD 2 (90-60ml/min)	yes	No		No	yes	No	4
2588484929	40912527	yes	No	MDRD	No	No	No	No	yes	CKD 3a (60-45)	yes	No		No	yes	No	3
2588463610	40912527	yes	yes	Cockroft	No	No	No	yes	yes	CKD 5 (<15)	yes	yes	25(OH)D3 calcidiol	No	No	yes	4
2588452033	40912527	yes	yes	MDRD	No	No	No	yes	yes	CKD 3b (45-30)	yes	yes	25(OH)D3 calcidiol	No	No	No	2
2588447173	40912527	yes	No	MDRD	No	No	No	No	No	CKD 4 (30-15)	yes	yes	Colecalciferol	No	No	No	3
2588439273	40912527	yes	yes	Cockroft	No	No	yes	yes	yes	CKD 4 (30-15)	yes	yes	Colecalciferol	No	yes	No	3
2588429697	40912527	yes	yes	MDRD	No	No	No	No	yes	CKD 5 (<15)	yes	yes	Colecalciferol	yes	No	No	3
2588417238	40912527	yes	No	Cockroft	yes	yes	yes	No	No	CKD 4 (30-15)	yes	yes	Colecalciferol	No	yes	yes	4
2588407685	40912527	No			No	No	No	No	yes	CKD 4 (30-15)	yes	yes	Colecalciferol	yes	No	yes	2
2588395778	40912527	yes	No	MDRD	yes	No	No	yes	yes	CKD 3b (45-30)	yes	yes	Calcitriol	No	yes	No	3
2588394728	40912527	yes	yes	Cockroft	yes	yes	yes	No	yes	CKD 3b (45-30)	yes	yes	Colecalciferol	yes	yes	No	3
2588381545	40912527	yes	yes	Cockroft	No	No	No	yes	yes	CKD 3a (60-45)	yes	No		No	No	No	4
2588379324	40912527	yes	yes	Cockroft
2588364780	40912527	yes	No	Cockroft	No	No	No	No	No	CKD 3b (45-30)	No	yes	25(OH)D3 calcidiol	No	yes	No	3
2588341447	40912527	yes	yes	Cockroft	yes	No	No	yes	yes	CKD 4 (30-15)	yes	yes	Calcitriol	No	yes	No	3
2588321870	40912527	yes	yes	MDRD	No	No	No	No	No	CKD 4 (30-15)	yes	No		No	No	No	3
2588310472	40912527	yes	No	Cockroft	No	No	No	No	yes	CKD 4 (30-15)	yes	No		No	yes	No	4
2588252008	40912527	yes	yes	MDRD	No	No	No	yes	yes	CKD 3b (45-30)	yes	yes	Colecalciferol
2588251345	40912527	yes
2588177230	40912527	No			No	No	No	No	yes	CKD 4 (30-15)	yes	yes	Colecalciferol	yes	yes	yes	3
2588124916	40912527	yes	yes	Cockroft	No	No	No	No	yes	CKD 4 (30-15)	No	yes	Colecalciferol	No	yes	No	3
2587915220	40912527	yes	yes	Cockroft	No	No	No	No	No	CKD 4 (30-15)	yes	yes	25(OH)D3 calcidiol	No	yes	No	3
2587860576	40912527	No			No	No	No	yes	yes	CKD 5 (<15)	yes	yes	Colecalciferol
2587829195	40912527	yes	No	MDRD	No	No	No	No	yes	CKD 4 (30-15)	yes	yes
2587777782	40912527	yes
2587756213	40912527	No
2587747428	40912527	yes	No	MDRD	No	No	No	No	No	CKD 3b (45-30)	yes	No		No	yes	No	3
2587714904	40912527	yes	No	Cockroft	No	No	No	No	No	CKD 4 (30-15)	yes	yes	Colecalciferol	No	No	yes	3
2587687595	40912527	yes	yes	Cockroft	No	No	No	No	No	CKD 3b (45-30)	yes	yes	Colecalciferol	No	No	No	2
2587652787	40912527	No			No	No	yes	yes	yes	CKD 4 (30-15)	yes	yes	Colecalciferol	yes	yes	No	4
2587643582	40912527	No			No	No	No	No	yes	CKD 3b (45-30)	yes	yes	Altre	No	yes	No	3
2587630626	40912527	No			No	No	No	No	yes	CKD 4 (30-15)	No	yes	Calcitriol	No	yes	yes	3
2587614904	40912527	yes	No	MDRD	yes	yes	yes	yes	yes	CKD 4 (30-15)	yes	yes	Calcitriol	No	No	yes	3
2587608839	40912527	yes	yes	Cockroft	No	No	No	yes	yes	CKD 3b (45-30)	yes	yes	25(OH)D3 calcidiol	No	No	No	2
2587566282	40912527	yes	yes	Cockroft	No	No	No	yes	yes	CKD 5 (<15)	yes	yes	Colecalciferol	No	No	No	3
2587561732	40912527	No			No	No	No	No	No	CKD 3a (60-45)	yes	yes	Calcitriol	No	yes	No	2
2587540650	40912527	yes	yes	MDRD	No	No	No	No	No	CKD 4 (30-15)	No	yes	Colecalciferol	No	yes	yes	3
2587539892	40912527	yes	No	MDRD	No	No	No	yes	yes	CKD 3b (45-30)	yes	yes	Colecalciferol	No	yes	yes	4
2587537200	40912527	yes	yes	Cockroft
2587525091	40912527	yes	yes	MDRD	No	No	No	No	yes	CKD 2 (90-60ml/min)	yes	yes	25(OH)D3 calcidiol	No	yes	yes	4
2587522968	40912527	yes	yes	MDRD	yes	No	yes	yes	yes	CKD 4 (30-15)	yes	yes	Colecalciferol	No	yes	yes	4
2587515107	40912527	yes	yes	MDRD	No	No	No	yes	No	CKD 4 (30-15)	yes	yes	Colecalciferol	No	yes	No	3
2587493705	40912527	No			No	No	No	No	yes	CKD 5 (<15)	yes	yes	25(OH)D3 calcidiol	No	yes	No	3
2587491646	40912527	yes	No	Cockroft	No	No	No	No	yes	CKD 3a (60-45)	yes	yes	Colecalciferol	No	No	yes	4
2587479744	40912527	yes	yes	MDRD	yes	No	No	yes	yes	CKD 3b (45-30)	yes	yes	25(OH)D3 calcidiol	yes	No	yes	4
2587468919	40912527	yes	No	MDRD	No	No	No	No	yes	CKD 5 (<15)	yes	No		yes	yes	yes	4
2587464798	40912527	yes	No	Cockroft	No	No	No	No	No	CKD 5 (<15)	yes	yes	Colecalciferol	No	yes	No	3
2587451053	40912527	yes	No	Cockroft	No	No	No	No	No	CKD 4 (30-15)	yes	No		No	yes	No	3
2587432977	40912527	yes	yes	Cockroft	yes	yes	No	No	No	CKD 4 (30-15)	yes	No		No	No	yes	3
2587425407	40912527	yes	No	Cockroft	No	No	No	yes	yes	CKD 4 (30-15)	No	yes	Colecalciferol	No	yes	No	3
2587421765	40912527	yes	yes	Cockroft	No	No	No	No	No	CKD 3b (45-30)	yes	yes	25(OH)D3 calcidiol	No	No	No	3
2587410739	40912527	No			yes	yes	yes	yes	No	CKD 2 (90-60ml/min)	yes	yes	Calcitriol
2587409016	40912527	yes
2587349866	40912527	yes	yes	MDRD	yes	No	yes	No	yes	CKD 4 (30-15)	yes	yes
2587331097	40912527	yes	yes	Cockroft	yes	yes	yes	yes	yes	CKD 3a (60-45)	yes	yes	25(OH)D3 calcidiol	No	yes	yes	4
2587295283	40912527	yes	yes	Cockroft	No	No	No	No	yes	CKD 3b (45-30)	yes	yes	25(OH)D3 calcidiol	No	yes	No	4
2587290497	40912527	yes	No	Cockroft	No	yes	No	No	yes	CKD 3a (60-45)	yes	yes	Colecalciferol	yes	yes	yes	3
2587268467	40912527	yes	yes	Cockroft
2587263375	40912527	No			No	No	No	No	yes	CKD 3b (45-30)	yes	No		No	yes	No	1
2587256311	40912527	yes	yes	Cockroft	No	No	No	yes	yes	CKD 4 (30-15)	yes	yes	Calcitriol	No	yes	yes	4
2587255123	40912527	No			No	No	No	No	No	CKD 5 (<15)	yes	No		No	yes	No	3
2587246583	40912527	yes	yes	MDRD	No	No	No	yes	yes	CKD 4 (30-15)	yes	yes	Colecalciferol	No	yes	No	3
2587231893	40912527	No			No	No	No	No	yes	CKD 4 (30-15)	yes	yes	Altre	No	yes	No	3
2587215572	40912527	yes
2587206732	40912527	yes	yes	MDRD	No	No	No	No	yes	CKD 4 (30-15)	yes	yes	25(OH)D3 calcidiol	No	yes	No	3
2587200986	40912527	yes	No	MDRD	No	No	No	No	yes	CKD 3b (45-30)	yes	No		No	yes	No	3
2587190227	40912527	No			No	No	No	yes	yes	CKD 5 (<15)	yes	yes	25(OH)D3 calcidiol	No	yes	No	1
2587183240	40912527	yes	No	MDRD	No	No	No	yes	yes	CKD 5 (<15)	yes	yes	Calcitriol	No	yes	yes	4
2587176788	40912527	yes	yes	Cockroft	yes	yes	yes	yes	yes	CKD 3b (45-30)	yes	yes	Colecalciferol	No	yes	yes	4
2587170457	40912527	yes	No	MDRD	No	No	No	yes	yes	CKD 3b (45-30)	yes	yes	Calcitriol	No	yes	yes	4
2587152466	40912527	yes	yes	MDRD	No	yes	No	yes	yes	CKD 4 (30-15)	yes	yes	Colecalciferol	No	yes	yes	3
2587136989	40912527	yes	No	MDRD	No	No	No	yes	yes	CKD 3a (60-45)	yes	yes	Colecalciferol	No	yes	No	3
2587127972	40912527	yes	No	Cockroft	No	No	yes	yes	yes	CKD 4 (30-15)	yes	yes	Calcitriol	No	yes	No	3
2587120086	40912527	yes	yes	MDRD	yes	yes	yes	No	No	CKD 3b (45-30)	yes	yes	Calcitriol	No	yes	yes	4
2587109191	40912527	yes	yes	MDRD	No	No	No	No	yes	CKD 4 (30-15)	yes	yes	Colecalciferol	No	yes	No	3
2587089587	40912527	No			No	No	No	No	No	CKD 3b (45-30)	No	No		No	yes	No	1
2587081647	40912527	yes	No	MDRD	No	No	No	No	yes	CKD 4 (30-15)	yes	No		No	yes	No	4
2587080646	40912527	yes	No	Cockroft	No	No	No	No	No	CKD 4 (30-15)	No	yes	Colecalciferol	No	No	No	4
2587079657	40912527	yes	No	MDRD	yes	yes	No	No	No	CKD 4 (30-15)	yes	No		No	yes	yes	4
2587075934	40912527	No			No	No	No	No	yes	CKD 3b (45-30)	yes	yes	Calcitriol	No	yes	No	3
2587042280	40912527	yes	yes	MDRD	No	No	No	No	yes	CKD 3b (45-30)	No	yes	Colecalciferol	No	yes	yes	4
2587039219	40912527	yes	yes	Cockroft	No	No	No	yes	No	CKD 4 (30-15)	yes	yes	Colecalciferol	No	No	No	3
2587038128	40912527	yes	yes	Cockroft	No	No	No	No	yes	CKD 5 (<15)	yes	No		No	No	yes	4
2587036526	40912527	yes	No	Cockroft	No	No	No	No	yes	CKD 2 (90-60ml/min)	yes	yes	Colecalciferol	No	No	yes	3
2587036264	40912527	yes	No	Cockroft	No	No	No	No	No	CKD 5 (<15)	yes	yes	Calcitriol	No	No	No	4
2587036062	40912527	yes	yes	MDRD	No	No	No	No	yes	CKD 3b (45-30)	No	yes
2587035664	40912527	yes	No	Cockroft	No	No	No	No	yes	CKD 3b (45-30)	yes	yes	Calcitriol	No	yes	No	3
2587034404	40912527	yes	yes	Cockroft	No	No	No	No	yes	CKD 3a (60-45)	yes	No		No	yes	No	3
2587034207	40912527	yes	No	MDRD	No	No	No	No	yes	CKD 5 (<15)	No	yes	Colecalciferol	No	No	No	3
2587023162	40912527	yes	No	Cockroft	No	No	No	No	yes	CKD 4 (30-15)	yes	yes	Colecalciferol	No	No	No	4
2587015443	40912527	No			No	No	No	No	yes	CKD 3a (60-45)	yes	yes	25(OH)D3 calcidiol	No	No	No	2
2587002743	40912527	yes	No	MDRD	No	No	No	yes	yes	CKD 3a (60-45)	yes	yes	Colecalciferol	No	yes	No	3
2586657971	40912527	yes	No	MDRD	yes	yes	yes	yes	yes	CKD 2 (90-60ml/min)	yes	yes	25(OH)D3 calcidiol	yes	yes	yes	3
